# Supplementary material for: Europium (II)-Doped CaF2 Nanocrystals in Sol-Gel Derived Glass-Ceramic: Luminescence and EPR Spectroscopy Investigations
Source: Nanomaterials (Basel). 2022 Aug 31;12(17):3016. doi: 10.3390/nano12173016 (PMC9457762; doi:10.3390/nano12173016)
Supplement: Supplementary file 1 [file nanomaterials-12-03016-s001.zip]

Archive with 1 entries (1 files):
- nanomaterials-1852485-supplementary.pdf
